# Supplementary material for: Age- and Sex-Related Differences in GFAP and UCH-L1 Levels in Mild Traumatic Brain Injury
Source: Int J Mol Sci. 2026 May 29;27(11):4944. doi: 10.3390/ijms27114944 (PMC13256406; doi:10.3390/ijms27114944)
Supplement: Supplementary file 1 [file ijms-27-04944-s001.zip]

Archive with 1 entries (1 files):
- ijms-4281584-supplementary.pdf
